# Supplementary material for: External RF-EMF alters cell number and ROS balance possibly via the regulation of NADPH metabolism and apoptosis
Source: Front Public Health. 2024 Aug 9;12:1425023. doi: 10.3389/fpubh.2024.1425023 (PMC11341370; doi:10.3389/fpubh.2024.1425023)
Supplement: Supplementary file 1 [file Table_1.XLSX]

## Sheet: S.Data 1
Supplementary Data 1. Differentially expressed genes (DEGs) identified in RF-EMF-exposed HUVEC cells compared to unexposed one.
Gene ID	DEG	Fold change (log2)	Regulation
ENSG00000263620.1	RP11-599B13.6	11.0054	Up
ENSG00000273294.1	C1QTNF3-AMACR	10.7352	Up
ENSG00000255502.5	RP11-379J13.2	4.70211	Up
ENSG00000229186.4	ADAM1A	4.03226	Up
ENSG00000223786.1	RP11-554D15.1	2.62081	Up
ENSG00000146250.6	PRSS35	2.0882	Up
ENSG00000255072.1	PIGY	1.97815	Up
ENSG00000172137.18	CALB2	1.79205	Up
ENSG00000178538.9	CA8	1.72932	Up
ENSG00000250264.1	XXbac-BPG246D15.9	1.72694	Up
ENSG00000038295.7	TLL1	1.47803	Up
ENSG00000198743.5	SLC5A3	1.44756	Up
ENSG00000255639.2	RP11-234B24.6	1.34862	Up
ENSG00000237232.7	ZNF295-AS1	1.33513	Up
ENSG00000236452.1	AC123023.1	1.29877	Up
ENSG00000156049.6	GNA14	1.28684	Up
ENSG00000184344.3	GDF3	1.27091	Up
ENSG00000116132.11	PRRX1	1.12437	Up
ENSG00000002587.9	HS3ST1	1.11971	Up
ENSG00000277586.1	NEFL	1.08964	Up
ENSG00000138347.15	MYPN	1.07553	Up
ENSG00000243649.8	CFB	1.06003	Up
ENSG00000108691.9	CCL2	1.05984	Up
ENSG00000196517.11	SLC6A9	1.02127	Up
ENSG00000213185.6	FAM24B	0.993378	Up
ENSG00000261594.3	TPBGL	0.987028	Up
ENSG00000127241.16	MASP1	0.949329	Up
ENSG00000151090.17	THRB	0.925275	Up
ENSG00000065833.8	ME1	0.871857	Up
ENSG00000101187.15	SLCO4A1	0.868642	Up
ENSG00000120658.12	ENOX1	0.846364	Up
ENSG00000198829.6	SUCNR1	0.831801	Up
ENSG00000144837.8	PLA1A	0.807162	Up
ENSG00000164761.8	TNFRSF11B	0.804912	Up
ENSG00000128203.6	ASPHD2	0.796213	Up
ENSG00000274847.1	AC145212.2	0.78193	Up
ENSG00000171509.15	RXFP1	0.776389	Up
ENSG00000086730.16	LAT2	0.766938	Up
ENSG00000128917.6	DLL4	0.758459	Up
ENSG00000196154.11	S100A4	0.750948	Up
ENSG00000187134.12	AKR1C1	0.747509	Up
ENSG00000213949.8	ITGA1	0.731397	Up
ENSG00000110042.7	DTX4	0.726519	Up
ENSG00000243927.5	MRPS6	0.719506	Up
ENSG00000180573.9	HIST1H2AC	0.719018	Up
ENSG00000169744.12	LDB2	0.71546	Up
ENSG00000101265.15	RASSF2	0.693604	Up
ENSG00000112139.14	MDGA1	0.689653	Up
ENSG00000179630.10	LACC1	0.672861	Up
ENSG00000181634.7	TNFSF15	0.653722	Up
ENSG00000167244.18	IGF2	0.651056	Up
ENSG00000153714.5	LURAP1L	0.649097	Up
ENSG00000164136.16	IL15	0.64168	Up
ENSG00000147676.13	MAL2	0.640428	Up
ENSG00000117707.15	PROX1	0.636961	Up
ENSG00000143127.12	ITGA10	0.624249	Up
ENSG00000163762.6	TM4SF18	0.622191	Up
ENSG00000138640.14	FAM13A	0.620049	Up
ENSG00000196139.12	AKR1C3	0.617536	Up
ENSG00000168386.18	FILIP1L	0.616351	Up
ENSG00000091879.13	ANGPT2	0.605132	Up
ENSG00000179532.12	DNHD1	0.605011	Up
ENSG00000282883.1	AKR1C3	0.603307	Up
ENSG00000181722.15	ZBTB20	0.592208	Up
ENSG00000163347.5	CLDN1	0.590961	Up
ENSG00000106404.13	CLDN15	0.589655	Up
ENSG00000105855.9	ITGB8	0.5892	Up
ENSG00000150630.3	VEGFC	0.583071	Up
ENSG00000274487.1	CH17-431G21.1	0.582141	Up
ENSG00000126803.9	HSPA2	0.572423	Up
ENSG00000150636.15	CCDC102B	0.564546	Up
ENSG00000123154.11	WDR83	0.562312	Up
ENSG00000253537.2	PCDHGA7	0.560988	Up
ENSG00000174007.7	CEP19	0.560074	Up
ENSG00000081181.7	ARG2	0.551571	Up
ENSG00000182752.9	PAPPA	0.543111	Up
ENSG00000158270.11	COLEC12	0.541276	Up
ENSG00000154734.14	ADAMTS1	0.536163	Up
ENSG00000278535.4	DHRS11	-0.537733	Down
ENSG00000136928.5	GABBR2	-0.539152	Down
ENSG00000160352.15	ZNF714	-0.542025	Down
ENSG00000184661.13	CDCA2	-0.544275	Down
ENSG00000243509.4	TNFRSF6B	-0.567504	Down
ENSG00000115163.14	CENPA	-0.575813	Down
ENSG00000099937.10	SERPIND1	-0.582695	Down
ENSG00000135547.8	HEY2	-0.585319	Down
ENSG00000158321.15	AUTS2	-0.591962	Down
ENSG00000133101.9	CCNA1	-0.593877	Down
ENSG00000173013.5	CCDC96	-0.646882	Down
ENSG00000101306.10	MYLK2	-0.697028	Down
ENSG00000120708.16	TGFBI	-0.699545	Down
ENSG00000213599.10	SLX1A-SULT1A3	-0.733436	Down
ENSG00000272405.1	RP11-284F21.10	-0.736019	Down
ENSG00000272916.5	RP11-574K11.31	-0.940427	Down
ENSG00000214826.5	DDX12P	-0.95184	Down
ENSG00000106852.15	LHX6	-0.971796	Down
ENSG00000226085.3	UQCRFS1P1	-1.2005	Down
ENSG00000265107.2	GJA5	-1.44278	Down
ENSG00000163072.14	NOSTRIN	-2.53607	Down
ENSG00000279686.1	ECSCR	-2.74037	Down
ENSG00000242735.1	RPSAP26	-3.14248	Down

## Sheet: S.Data 2
Supplementary Data 2. Differentially expressed proteins (DEPs) identified in RF-EMF-exposed HUVEC cells compared to unexposed one.
Majority Protein ID	DEP	Fold change (log2)	Regulation
P15121;E9PCX2	AKR1B1	2.7552	Up
Q8IWU6;A0A087WWR8	SULF1	2.65199	Up
P33947;O43731	KDELR2;KDELR3	2.3099	Up
O14494	PPAP2A	2.03097	Up
Q14118	DAG1	1.77905	Up
O95081;A0A0C4DG34	AGFG2	1.74551	Up
P48163	ME1	1.59575	Up
P54652	HSPA2	1.51473	Up
Q9Y3A6;B1AKT3	TMED5	1.42643	Up
P20591;F8W8T1;H9KVC7;H9KVC9	MX1	1.2804	Up
Q8IWB1	ITPRIP	1.26464	Up
CON__P35908v2;CON__P35908;P35908	KRT2	1.19969	Up
Q7Z2K6;E7ER77;A0A0C4DGF0	ERMP1	1.19904	Up
P05026	ATP1B1	1.1941	Up
A0A0A0MSS8;P42330;S4R3Z2	AKR1C3	1.15559	Up
Q92598;A0A0A0MSM0	HSPH1	1.07038	Up
O94925	GLS	1.05516	Up
Q7LG56;H0YAV1	RRM2B	1.04878	Up
Q04828;H0Y804;P52895;A6NHU4;B4DK69	AKR1C1;AKR1C2	1.04523	Up
P13645;CON__P13645	KRT10	1.04246	Up
O95980	RECK	1.02466	Up
Q06481	APLP2	1.0106	Up
CON__P02070	-	1.00341	Up
Q9BT09	CNPY3	0.977209	Up
Q4L180;C9JYJ6	FILIP1L	0.946754	Up
Q9HB63	NTN4	0.921782	Up
CON__Q3SX09	-	0.905218	Up
Q14240;E7EQG2	EIF4A2	0.887665	Up
P00352	ALDH1A1	0.882629	Up
P09758	TACSTD2	0.854233	Up
CON__P01966	-	0.850401	Up
P55290	CDH13	0.839532	Up
P17301	ITGA2	0.838468	Up
Q7Z3B1	NEGR1	0.838252	Up
P35270	SPR	0.834292	Up
O15294	OGT	0.828746	Up
K7EKL8;P05362	ICAM1	0.817197	Up
Q9BRX2	PELO	0.807008	Up
Q6YHK3	CD109	0.798372	Up
Q9NZV1	CRIM1	0.791016	Up
O00560;G5EA09;B4DHN5;E9PBU7	SDCBP	0.787447	Up
A0A384DVU0;Q8IY17	PNPLA6	0.775403	Up
Q5TDF0;Q9BSD7	NTPCR	0.772182	Up
Q8NB49;A0A067XG54	ATP11C	0.769548	Up
Q9Y385	UBE2J1	0.760356	Up
P55145;A8K878;H7C2D6	MANF	0.743142	Up
P04275	VWF	0.741161	Up
A0A0G2JIW1;P0DMV9;P0DMV8;V9GZ37	HSPA1B;HSPA1A	0.737786	Up
P49184;A6QRJ0	DNASE1L1	0.729375	Up
O14735;B3KY94;H3BUR9	CDIPT	0.719365	Up
Q6EEV4	POLR2M	0.712409	Up
Q96AQ6	PBXIP1	0.711667	Up
P55268	LAMB2	0.697114	Up
Q9UH62	ARMCX3	0.694448	Up
Q13740;F5GXJ9;H7C543	ALCAM	0.654493	Up
Q15599;H3BN50;H3BQS0;H3BUQ9	SLC9A3R2	0.650023	Up
P23743;G3V4E1	DGKA	0.634073	Up
Q13201;E7EPG1	MMRN1	0.633948	Up
Q6PCE3	PGM2L1	0.630622	Up
A0A0J9YXF2;Q15165	PON2	0.629036	Up
E9PCX7;Q13423;A0A590UJM2;A0A590UK29;A0A590UJI3;A0A590UK15;D6RAI5	NNT	0.619588	Up
P14209;A0A096LP69;A8MQT7	CD99	0.616681	Up
G3V195;G3V1D0;B7WPE2;H0Y3M3;Q32P44	EML3	0.613447	Up
Q5JXI8;Q13642;A0A494C0D6;Q5JXI3;Q5JXH7;Q5JXH8;A0A0D9SFZ9;Q5JXI2;Q5JXH9;A0A0D9SFB0;A0A0D9SFI6;Q5JXI0;A0A0D9SGB2	FHL1	0.60276	Up
P35527;CON__P35527;K7EQQ3	KRT9	0.601034	Up
Q02790	FKBP4	0.586496	Up
Q9BZL6	PRKD2	0.586347	Up
Q9BX69;A0A0B4J1T5	CARD6	0.583125	Up
Q9Y570	PPME1	0.580187	Up
P07099	EPHX1	0.561019	Up
P00750;E7ESF4;B4DNJ1;B4DN26	PLAT	0.560205	Up
H3BR92;H3BQ86;H3BPH8;H3BRT9;H3BN97;H3BMR6;H3BNQ1;H3BVF3;H3BNK4;H3BM40;H3BNX9;H3BN53;H3BU08;H3BNE7	NDRG4	0.557013	Up
Q9NPQ8	RIC8A	0.550765	Up
P05067;A0A0A0MRG2;E9PG40;H7C0V9	APP	0.549658	Up
E2QRB3;P32322;J3KQ22;J3QR88;J3QLK9;J3QL23;J3QL32;J3QL24	PYCR1	0.541448	Up
O43252	PAPSS1	0.540316	Up
P54886	ALDH18A1	0.537099	Up
Q5QNY5;P40855;H0YJ60;H0YDY4	PEX19	-0.541588	Down
P27694;I3L4R8	RPA1	-0.542749	Down
E9PDF6;O43795;H7C2Y7	MYO1B	-0.548498	Down
E7EN19;E7EX83;H7C0P6;E7ENQ1;H7C360;O95819;C9J840;A0A0D9SG62;G3XAA2;G5E948;A0A0D9SEY1	MAP4K4	-0.551683	Down
Q9BS40	LXN	-0.554537	Down
P52292	KPNA2	-0.560172	Down
P08648	ITGA5	-0.571625	Down
M0R0W6;P30530	AXL	-0.574081	Down
Q9H0D6	XRN2	-0.575247	Down
Q9UK76;J3KSH8;J3KT51	HN1	-0.582216	Down
Q8WZ82	OVCA2	-0.582944	Down
P29279	CTGF	-0.58703	Down
P42574	CASP3	-0.594813	Down
Q16270	IGFBP7	-0.595024	Down
P50281	MMP14	-0.598686	Down
Q9Y2L1;G3V1J5;F2Z2C0	DIS3	-0.604041	Down
Q8NHP8	PLBD2	-0.615071	Down
P30740	SERPINB1	-0.63477	Down
Q03405;M0R1I2	PLAUR	-0.668455	Down
E9PGF5;E9PF55;A0A494C067;A0A2R8Y4T1;Q9HBL0;E7ERH1;A0A087WWW7	TNS1	-0.669553	Down
P63313	TMSB10	-0.692811	Down
P39748	FEN1	-0.696088	Down
Q8NEY1;A0A0A0MRJ3	NAV1	-0.701883	Down
P11908	PRPS2	-0.703273	Down
A0A087WVP4;P53814;A0A087X1R1	SMTN	-0.727211	Down
Q5GLZ8	HERC4	-0.733156	Down
Q9Y294	ASF1A	-0.746421	Down
Q9NPY3	CD93	-0.755716	Down
E9PPM8;Q9Y315;G3V158	DERA	-0.758142	Down
Q9NR30	DDX21	-0.779287	Down
Q16512;K7EM57	PKN1	-0.802756	Down
P17302	GJA1	-0.828801	Down
P24385	CCND1	-0.858511	Down
Q52LW3;F8VWZ8	ARHGAP29	-0.95757	Down
D6RGG3;Q99715;A0A087X0A8	COL12A1	-0.96926	Down
P19022	CDH2	-0.979766	Down
Q02952	AKAP12	-1.01132	Down
P04818	TYMS	-1.01338	Down
A0A1W2PRR9;Q504U8;E9PFD7;P00533	EGFR	-1.02551	Down
Q9H6S0;D6RA70	YTHDC2	-1.03016	Down
A0A087X295;Q9NNW5	WDR6	-1.05876	Down
H0YLP6;H0YMF4;H0YKD8;P46779	RPL28	-1.10609	Down
P02795;H3BSP9	MT2A	-1.11738	Down
P39060;H7BXV5;H7C457	COL18A1	-1.11902	Down
G3V511;G3V3X5;Q14767	LTBP2	-1.16091	Down
P33993	MCM7	-1.1792	Down
P20908	COL5A1	-1.18131	Down
Q15397	KIAA0020	-1.22079	Down
Q14566	MCM6	-1.23194	Down
H0Y8E6;P49736	MCM2	-1.41	Down
P25205;J3KQ69;A0A499FHX9	MCM3	-1.4394	Down
B1AHB1;P33992	MCM5	-1.48903	Down
C4P0D6;C4P0D8;Q99598;C4P0D4;Q5VVQ1	DISC1;TSNAX	-1.61061	Down
E7ET40;P00749	PLAU	-1.81612	Down
P07093;C9JN98	SERPINE2	-1.82443	Down
Q99808	SLC29A1	-1.89453	Down
Q96QV1	HHIP	-1.94558	Down
P21912;A0A087WXX8;A0A087WWT1	SDHB	-1.9592	Down
H7C1W1;Q92626;H7C300	PXDN	-2.0232	Down

## Sheet: S.Data 3
Supplementary Data 3. Enriched KEGG pathways in RF-EMF-exposed HUVEC cells and the corresponding involved genes based on transcriptomic data
KEGG pathway ID	KEGG pathway name	p value	Genes involved
hsa00140	Steroid hormone biosynthesis	0.00437431	AKR1C1, AKR1C3, DHRS11
hsa04330	Notch signaling pathway	0.00437431	DTX4, DLL4, HEY2
hsa04510	Focal adhesion	0.00440208	MYLK2, ITGB8, ITGA10, VEGFC, ITGA1
hsa04060	Cytokine-cytokine receptor interaction	0.00477629	CCL2, IL15, TNFRSF11B, TNFSF15, GDF3, TNFRSF6B
hsa05412	Arrhythmogenic right ventricular cardiomyopathy	0.00800078	ITGB8, ITGA10, ITGA1
hsa04610	Complement and coagulation cascades	0.0108251	SERPIND1, MASP1, CFB
hsa04151	PI3K-Akt signaling pathway	0.0117213	ANGPT2, ITGB8, ITGA10, VEGFC, IGF2, ITGA1
hsa04512	ECM-receptor interaction	0.0118793	ITGB8, ITGA10, ITGA1
hsa05410	Hypertrophic cardiomyopathy	0.0122434	ITGB8, ITGA10, ITGA1
hsa05414	Dilated cardiomyopathy	0.0145628	ITGB8, ITGA10, ITGA1
hsa04668	TNF signaling pathway	0.0229294	CCL2, VEGFC, IL15
hsa05165	Human papillomavirus infection	0.0311676	ITGB8, CCNA1, HEY2, ITGA10, ITGA1
hsa04810	Regulation of actin cytoskeleton	0.0336558	MYLK2, ITGB8, ITGA10, ITGA1
hsa04014	Ras signaling pathway	0.0369846	ANGPT2, PLA1A, VEGFC, IGF2
hsa04514	Cell adhesion molecules	0.0523113	ITGB8, CLDN15, CLDN1
hsa05200	Pathways in cancer	0.0625569	DLL4, CCNA1, HEY2, VEGFC, IL15, IGF2
hsa00910	Nitrogen metabolism	0.0874238	CA8
hsa05323	Rheumatoid arthritis	0.0885447	CCL2, IL15
hsa05150	Staphylococcus aureus infection	0.0934485	MASP1, CFB
hsa04933	AGE-RAGE signaling pathway in diabetic complications	0.100108	CCL2, VEGFC
hsa05142	Chagas disease	0.103487	CCL2, GNA14
hsa05146	Amoebiasis	0.103487	ARG2, GNA14
hsa00220	Arginine biosynthesis	0.111682	ARG2
hsa00534	Glycosaminoglycan biosynthesis - heparan sulfate, heparin	0.121207	HS3ST1
hsa04670	Leukocyte transendothelial migration	0.126175	CLDN15, CLDN1
hsa05171	Coronavirus disease - COVID-19	0.127369	CCL2, MASP1, CFB
hsa00563	Glycosylphosphatidylinositol (GPI)-anchor biosynthesis	0.130633	PIGY
hsa00790	Folate biosynthesis	0.135309	AKR1C3
hsa04392	Hippo signaling pathway - multiple species	0.144586	RASSF2
hsa04926	Relaxin signaling pathway	0.151796	VEGFC, RXFP1
hsa04020	Calcium signaling pathway	0.153353	MYLK2, VEGFC, GNA14
hsa05224	Breast cancer	0.186081	DLL4, HEY2
hsa05160	Hepatitis C	0.20756	CLDN15, CLDN1
hsa04010	MAPK signaling pathway	0.218114	ANGPT2, VEGFC, IGF2
hsa00620	Pyruvate metabolism	0.22382	ME1
hsa04530	Tight junction	0.23129	CLDN15, CLDN1
hsa04672	Intestinal immune network for IgA production	0.232167	IL15
hsa00330	Arginine and proline metabolism	0.236308	ARG2
hsa05144	Malaria	0.236308	CCL2
hsa04913	Ovarian steroidogenesis	0.240427	AKR1C3
hsa00270	Cysteine and methionine metabolism	0.244524	LACC1
hsa00590	Arachidonic acid metabolism	0.280438	AKR1C3
hsa05130	Pathogenic Escherichia coli infection	0.287199	CLDN15, CLDN1
hsa04929	GnRH secretion	0.292035	GABBR2

## Sheet: S.Data 4
Supplementary Data 4. Enriched KEGG pathways in RF-EMF-exposed HUVEC cells and the corresponding involved proteins based on proteomic data.
KEGG pathway ID	KEGG pathway name	p value	Genes involved
hsa03030	DNA replication	3.75167e-08	RPA1, FEN1, MCM7, MCM6, MCM2, MCM3, MCM5
hsa05412	Arrhythmogenic right ventricular cardiomyopathy	0.000813448	DAG1, ITGA2, ITGA5, GJA1, CDH2
hsa04610	Complement and coagulation cascades	0.00134101	VWF, PLAT, PLAUR, PLAU, SERPINE2
hsa04512	ECM-receptor interaction	0.00156305	DAG1, ITGA2, VWF, LAMB2, ITGA5
hsa04915	Estrogen signaling pathway	0.00192568	KRT10, HSPA1B, HSPA1A, KRT9, FKBP4, EGFR
hsa00790	Folate biosynthesis	0.00208646	AKR1B1, AKR1C3, SPR
hsa05416	Viral myocarditis	0.00251836	DAG1, ICAM1, CASP3, CCND1
hsa05205	Proteoglycans in cancer	0.0033548	ITGA2, ITGA5, CASP3, PLAUR, CCND1, EGFR, PLAU
hsa04110	Cell cycle	0.00380511	CCND1, MCM7, MCM6, MCM2, MCM3, MCM5
hsa05162	Measles	0.0101579	MX1, HSPA1B, HSPA1A, CASP3, CCND1
hsa05222	Small cell lung cancer	0.0114672	ITGA2, LAMB2, CASP3, CCND1
hsa04510	Focal adhesion	0.0128661	ITGA2, VWF, LAMB2, ITGA5, CCND1, EGFR
hsa05165	Human papillomavirus infection	0.0134496	MX1, ITGA2, VWF, LAMB2, ITGA5, CASP3, CCND1, EGFR
hsa05215	Prostate cancer	0.0137205	PLAT, CCND1, EGFR, PLAU
hsa05134	Legionellosis	0.0162202	HSPA1B, HSPA1A, CASP3
hsa04974	Protein digestion and absorption	0.016774	ATP1B1, COL12A1, COL18A1, COL5A1
hsa04514	Cell adhesion molecules	0.0174137	NEGR1, ICAM1, ALCAM, CD99, CDH2
hsa05208	Chemical carcinogenesis - reactive oxygen species	0.0195991	AKR1C3, AKR1C1, AKR1C2, PRKD2, EPHX1, EGFR
hsa04964	Proximal tubule bicarbonate reclamation	0.0200498	ATP1B1, GLS
hsa00140	Steroid hormone biosynthesis	0.021248	AKR1C3, AKR1C1, AKR1C2
hsa05145	Toxoplasmosis	0.0214634	HSPA1B, HSPA1A, LAMB2, CASP3
hsa05206	MicroRNAs in cancer	0.0283287	GLS, RECK, ITGA5, CASP3, CCND1, EGFR, PLAU
hsa00030	Pentose phosphate pathway	0.0330248	PRPS2, DERA
hsa04115	p53 signaling pathway	0.0335844	RRM2B, CASP3, CCND1
hsa01230	Biosynthesis of amino acids	0.0347489	PYCR1, ALDH18A1, PRPS2
hsa04612	Antigen processing and presentation	0.0383671	HSPA2, HSPA1B, HSPA1A
hsa01232	Nucleotide metabolism	0.047526	RRM2B, NTPCR, TYMS
hsa05210	Colorectal cancer	0.048915	CASP3, CCND1, EGFR
hsa05417	Lipid and atherosclerosis	0.0545228	HSPA2, ICAM1, HSPA1B, HSPA1A, CASP3
hsa05410	Hypertrophic cardiomyopathy	0.0546682	DAG1, ITGA2, ITGA5
hsa04151	PI3K-Akt signaling pathway	0.0552301	ITGA2, VWF, LAMB2, ITGA5, PKN1, CCND1, EGFR
hsa00470	D-Amino acid metabolism	0.0560122	GLS
hsa05219	Bladder cancer	0.0582199	CCND1, EGFR
hsa05150	Staphylococcus aureus infection	0.0638771	KRT10, ICAM1, KRT9
hsa05414	Dilated cardiomyopathy	0.0638771	DAG1, ITGA2, ITGA5
hsa05160	Hepatitis C	0.0642606	MX1, CASP3, CCND1, EGFR
hsa00564	Glycerophospholipid metabolism	0.0687346	PNPLA6, CDIPT, DGKA
hsa04933	AGE-RAGE signaling pathway in diabetic complications	0.0703904	ICAM1, CASP3, CCND1
hsa04141	Protein processing in endoplasmic reticulum	0.0793995	HSPH1, UBE2J1, HSPA1B, HSPA1A
hsa05164	Influenza A	0.0807355	MX1, ICAM1, KPNA2, CASP3
hsa00330	Arginine and proline metabolism	0.0823705	PYCR1, ALDH18A1
hsa03266	Virion - Herpesvirus	0.0828445	ITGA5
hsa04668	TNF signaling pathway	0.0953967	ICAM1, CASP3, MMP14
hsa04340	Hedgehog signaling pathway	0.0998851	CCND1, HHIP
hsa00240	Pyrimidine metabolism	0.105938	RRM2B, TYMS
hsa05213	Endometrial cancer	0.105938	CCND1, EGFR
hsa04978	Mineral absorption	0.112087	ATP1B1, MT2A
hsa04213	Longevity regulating pathway - multiple species	0.115197	HSPA1B, HSPA1A
hsa03450	Non-homologous end-joining	0.117452	FEN1
hsa00561	Glycerolipid metabolism	0.121482	AKR1B1, DGKA
hsa03420	Nucleotide excision repair	0.121482	POLR2M, RPA1
hsa00230	Purine metabolism	0.123503	RRM2B, NTPCR, PRPS2
hsa00730	Thiamine metabolism	0.134269	NTPCR
hsa05204	Chemical carcinogenesis - DNA adducts	0.140813	AKR1C2, EPHX1
hsa05120	Epithelial cell signaling in Helicobacter pylori infection	0.144097	CASP3, EGFR
hsa05230	Central carbon metabolism in cancer	0.144097	GLS, EGFR
hsa05207	Chemical carcinogenesis - receptor activation	0.144531	EPHX1, KPNA2, CCND1, EGFR
hsa05218	Melanoma	0.150715	CCND1, EGFR
hsa05223	Non-small cell lung cancer	0.150715	CCND1, EGFR
hsa04010	MAPK signaling pathway	0.160348	HSPA1B, HSPA1A, MAP4K4, CASP3, EGFR
hsa05214	Glioma	0.160753	CCND1, EGFR
hsa05133	Pertussis	0.164126	ITGA5, CASP3
hsa05212	Pancreatic cancer	0.164126	CCND1, EGFR
hsa00980	Metabolism of xenobiotics by cytochrome P450	0.170911	AKR1C1, EPHX1
hsa01521	EGFR tyrosine kinase inhibitor resistance	0.174322	AXL, EGFR
hsa03018	RNA degradation	0.174322	XRN2, DIS3
hsa00670	One carbon pool by folate	0.174939	TYMS
hsa05171	Coronavirus disease - COVID-19	0.181173	MX1, VWF, EGFR, RPL28
hsa00220	Arginine biosynthesis	0.190673	GLS
hsa03430	Mismatch repair	0.198429	RPA1
hsa04540	Gap junction	0.205459	GJA1, EGFR
hsa04976	Bile secretion	0.208959	ATP1B1, EPHX1
hsa01100	Metabolic pathways	0.210002	AKR1B1, ME1, AKR1C3, GLS, RRM2B, AKR1C1, ALDH1A1, SPR, NTPCR, CDIPT, DGKA, PGM2L1, NNT, PYCR1, ALDH18A1, PRPS2, DERA, TYMS
hsa04630	JAK-STAT signaling pathway	0.211604	FHL1, CCND1, EGFR
hsa04520	Adherens junction	0.22302	ARHGAP29, EGFR
hsa04912	GnRH signaling pathway	0.22302	MMP14, EGFR
hsa04070	Phosphatidylinositol signaling system	0.237156	CDIPT, DGKA
hsa01522	Endocrine resistance	0.240699	CCND1, EGFR
hsa04925	Aldosterone synthesis and secretion	0.240699	ATP1B1, PRKD2
hsa05231	Choline metabolism in cancer	0.240699	DGKA, EGFR
hsa04640	Hematopoietic cell lineage	0.244244	ITGA2, ITGA5
hsa01523	Antifolate resistance	0.2507	TYMS
hsa05146	Amoebiasis	0.254894	LAMB2, CASP3
hsa04064	NF-kappa B signaling pathway	0.262001	ICAM1, PLAU
hsa00052	Galactose metabolism	0.265006	AKR1B1
hsa04215	Apoptosis - multiple species	0.265006	CASP3
hsa04928	Parathyroid hormone synthesis, secretion and action	0.269111	MMP14, EGFR
hsa00051	Fructose and mannose metabolism	0.279043	AKR1B1
hsa03020	RNA polymerase	0.279043	POLR2M
hsa05167	Kaposi sarcoma-associated herpesvirus infection	0.283272	ICAM1, CASP3, CCND1
hsa00040	Pentose and glucuronate interconversions	0.292814	AKR1B1
hsa00500	Starch and sucrose metabolism	0.292814	PGM2L1
hsa00760	Nicotinate and nicotinamide metabolism	0.299602	NNT
hsa00250	Alanine, aspartate and glutamate metabolism	0.299602	GLS
hsa04960	Aldosterone-regulated sodium reabsorption	0.299602	ATP1B1
hsa05143	African trypanosomiasis	0.299602	ICAM1
hsa05216	Thyroid cancer	0.299602	CCND1
